# Supplementary material for: Global prevalence of autism spectrum disorder and its gastrointestinal symptoms: A systematic review and meta-analysis
Source: Front Psychiatry. 2022 Aug 23;13:963102. doi: 10.3389/fpsyt.2022.963102 (PMC9445193; doi:10.3389/fpsyt.2022.963102)
Supplement: Supplementary file 5 [file Table_3.xlsx]

## Sheet: 总森林图结果
	Subgroup	No. Study	No. of Sample	No. of Cases	Prevalence（95%CI）			Egger Test	P Value
	Analysis of autism spectrum disorders
	Overall	67	548413748	1206482			0.0098(0.0081-0.0118)	0.061	＜0.001
	Sex
	male	32	238779662	328042			0.0090(0.0071-0.0112)		＜0.001
	female	32	236704617	86949			0.0021(0.0015-0.0027)		＜0.001
	Approach
	DSM	29	61153755	705698			0.0102(0.0085-0.0121)		＜0.001
	ICD	20	416007739	107457			0.0037(0.0031-0.0045)		＜0.001
	parent-reported	9	61585131	326965			0.0193(0.0116-0.0288)		＜0.001
	others	9	9667123	66362			0.0172(0.0100-0.0263)		＜0.001
	Region1
	Developed country	53	545606157	1187188			0.0085(0.0067-0.0105)		＜0.001
	Developing country	14	2807591	19294			0.0155(0.0111-0.0204)		＜0.001
	Region2
	America	23	120658005	1022452			0.0129(0.0106-0.0155)		＜0.001
	Asia	24	415470269	100043			0.0034(0.0028-0.004)		＜0.001
	Europe	15	12269494	83463			0.0069(0.0058-0.0082)		＜0.001
	Oceania	4	15575	404			0.0258(0.0156-0.0384)		＜0.001
	Africa	1	405	120			0.2963(0.2522-0.3434)		＜0.001
	Year
	2001-2010	8	62731510	332674			0.0055(0.0046-0.0066)		＜0.001
	2011-2020	49	419418268	136596			0.0085(0.0077-0.0094)		＜0.001
	2021-2022	10	66263970	737212			0.0118(0.0092-0.0147)		＜0.001
	No. Sample
	0-1000	3	1801	393			0.1705(0.0346-0.379)		＜0.001
	1000-10000	14	85398	818			0.0096(0.0055-0.0149)		＜0.001
	10000-100000	18	630121	8365			0.0127(0.0084-0.0179)		＜0.001
	100000-1000000	16	6577193	54789			0.0085(0.006-0.0115)		＜0.001
	1000000-10000000	6	23491731	161325			0.0064(0.005-0.0079)		＜0.001
	10000000-100000000	10	517627504	980792			0.0006(0-0.0023)		0.0287
	Study Type
	Cross-sectional	52	529470106	1073550			0.0092(0.0073-0.0113)		＜0.001
	Cohort study	15	18943642	132932			0.0097(0.0091-0.0104)		＜0.001
	Analysis of gastrointestinal symptoms
	Overall	63	131416	57711			0.4867(0.435-0.5386)	0.738	＜0.001
	Year
	2001-2010	11	1789	590			0.383(0.2624-0.5112)		＜0.001
	2011-2020	35	39756	11996			0.4431(0.3716-0.5158)		＜0.001
	2021-2022	17	89871	45125			0.634(0.5687-0.6969)		＜0.001
	Specific Symptoms
	Constipation	51	17898	3639			0.2617(0.221-0.3045)		＜0.001
	Diarrhea	42	16945	2277			0.1992(0.1597-0.2418)		＜0.001
	Abdominal pain	33	11996	1640			0.2138(0.1607-0.272)		＜0.001
	Abdominal distention	23	6820	1038			0.2252(0.1587-0.2993)		＜0.001
	Nausea	10	3843	379			0.2506(0.1072-0.4285)		＜0.001
	Vomit	21	6134	410			0.0599(0.0365-0.0882)		＜0.001
	Gastroesophageal Reflux	16	5244	520			0.0858(0.0551-0.122)		＜0.001
	Food Selectivity	7	1525	987			0.5914(0.4477-0.7276)		＜0.001
	Complication
	ADHD	10	90664	50507			0.2799(0.0718-0.5562)		0.0003
	Epilepsy	12	109218	26970			0.1285(0.0901-0.1725)		＜0.001
	Sleep problems	19	111431	27872			0.4101(0.2769-0.5502)		＜0.001
	Anxiety	7	90352	26717			0.3636(0.2994-0.4303)		＜0.001
	Notes：Region1 is classified according to developed/developing countries; Region2 is based on the region of each country Abbreviation：①95%CI:95% confidence interval ②DSM=DSM=Diagnostic and Statistical Manual of Mental Disorders ③ICD=International Classification of Diseases ④ADHD=Attention deficit and hyperactivity disorder
